# Supplementary material for: TumFlow: An AI Model for Predicting New Anticancer Molecules
Source: Int J Mol Sci. 2024 Jun 4;25(11):6186. doi: 10.3390/ijms25116186 (PMC11172572; doi:10.3390/ijms25116186)
Supplement: Supplementary file 1 [file ijms-25-06186-s001.zip]

Archive with 1 entries (1 files):
- ijms-3001267-supplementary.pdf
